# Supplementary material for: Simultaneous confidence intervals for all pairwise differences between the coefficients of variation of rainfall series in Thailand
Source: PeerJ. 2021 Jun 23;9:e11651. doi: 10.7717/peerj.11651 (PMC8234927; doi:10.7717/peerj.11651)
Supplement: Supplemental Information 1 — Northern, Northeastern, Central, Eastern and Southern [file peerj-09-11651-s001.csv]

Dataset S1 The daily rainfall data from Northern, Northeastern, Central, Eastern, and Southern in Thailand in August 2020
Rainfall (mm.)
Northern	Northeastern	Central	Eastern	Southern
7.7	51.8	0	0	23.4
101.4	73.9	3	0.8	12.2
16.2	0.6	0.4	9.2	0
0.1	1.3	17.4	0	0
0.8	1.8	0	8.2	5
1.5	0	0	14	0
0.9	3.4	8.3	0	0
0	0	2.2	0	0
5.1	0	0	6.5	0
0	0.8	4.2	66.5	2.4
0.1	0	0.4	0	0
0	19.6	11.1	10.5	5.4
0.2	10.4	6	13	4.2
6.8	27.7	83.9	0.5	0
6.4	2.1	2.5	0.3	0
0	8	0	3	12.6
0.9	0.3	0	0	0.8
6.7	0.5	13.5	0	0.8
4.2	0	2.7	8	4
8.3	34.9	0.1	0	0
23	5.3	2.1	0	81.2
8.8	12.2	23.5	3	0
0.3	10.9	2.1	4	57.8
0.2	0.2	0	0	0
0.8	0	0	0	0
1.9	1.8	0	0	0
0	0	0	0	0
0	0	16	0.8	0.6
0	0	0	0	18.2
0	0	6.7	0	0
0	6.4	82.1	0	4.4
Note: The data from Northern, Northeastern, and Southern were collected by Northern, Upper Northeastern,
and Southern East Coast Meteorological Centers, and the data from Central was collected by Thai
Meteorological Department. The data from Eastern was obtained from website of Eastern Region Irrigation
Hydrology Center as http://hydro-6.com/.
